# Supplementary material for: Genome-wide association study of problematic opioid prescription use in 132,113 23andMe research participants of European ancestry
Source: Mol Psychiatry. 2021 Nov 2;26(11):6209–17. doi: 10.1038/s41380-021-01335-3 (PMC8562028; doi:10.1038/s41380-021-01335-3)
Supplement: Supplementary file 2 — Supplementary Tables [file 41380_2021_1335_MOESM2_ESM.xlsx]

## Sheet: Index
Index of Supplementary Tables (ST1-24)
Table	Contents
ST1	Demographic summary of the 23andMe cohort
ST2	Number of SNPs after applying various quality control filters for genotyped and imputed data
ST3	Genome-wide significant associations (p<5.00E-08) between SNPs and POU ordered by chromosomal location
ST4	Comparison between independent SNPs for POU with previous phenotypes from the GWAS catalog
ST5	Comparison between our study and previous OUD genetic studies
ST6	Top 10 results of gene-based association analyses (MAGMA) for the GWAS of POU
ST7	8 Bonferroni-significant results (p<9.55E-07) of gene based association analyses (H-MAGMA, iPSC derived astrocyte, fetal brain tissue, adult brain tissue, iPSC derived neurons)
ST8	Top 10 results (Bonferroni p<3.52E-06) of transcriptome-based analyses (S-PrediXcan) for the GWAS of POU
ST9	1 Bonferroni significant gene set (p < 2.560E-6, MAGMA) for the GWAS of POU
ST10	Drug x gene interactions for the genes identified as significantly associated with POU at 10% FDR in MAGMA obtained from the drug gene interaction database (http://dgidb.genome.wustl.edu/)
ST11	Genetic correlations between POU and all traits available through LDHUB and locally (only FDR-significant results are presented)
ST12	Genetic correlations between POU corrected for risk-taking behavior and all traits available through LDHUB and locally computed (only FDR-significant results are presented)
ST13	Genetic correlations between POU corrected for smoking and all traits available through LDHUB and locally computed (only FDR-significant results are presented)
ST14	Genetic correlations between POU corrected for cannabis use disorder and all traits available through LDHUB and locally (only FDR-significant results are presented)
ST15	Genetic correlations between POU corrected for alcohol dependence and all traits available through LDHUB and locally (only FDR-significant results are presented)
ST16	Genetic correlations between POU corrected for chronic pain and all traits available through LDHUB and locally computed (only FDR-significant results are presented)
ST17	Genetic correlations between POU corrected for OUD (MVP) and all traits available through LDHUB and locally computed (only FDR-significant results are presented)
ST18	PRS-CS PheWAS identifies 53 FDR-significant associations with POU
ST19	PRS-CS PheWAS with SUD diagnosis used as covariate identifies 20 FDR-significant associations with POU
ST20	PRS-CS PheWAS with OUD diagnosis used as covariate identifies 26 FDR-significant associations with POU
ST21	LabWAS analysis identifies 15 FDR-significant associations with POU
ST22	LabWAS with SUD diagnosis used as covariate identifies 11 FDR-significant associations with POU
ST23	LabWAS with OUD diagnosis used as covariate identifies 11 FDR-significant associations with POU
ST24	Summary statistics for the top 10,000 SNPs of the Genome-Wide Association Study (GWAS) of POU. GWAS results are shown in Figure 1.

## Sheet: ST1
Supplementary Table 1. Demographic summary of the 23andMe cohort
POU	variable	category	mean	SD	SE	95% CI (lower)	95% CI (upper)
control	female (%)	NA	0.65251	NaN	NaN	NaN	NaN
control	age	NA	53.9421	16.99	0.0526059	53.839	54.0453
control	BMI	NA	28.2285	6.47777	0.0202758	28.1887	28.2682
control	education (years)	NA	15.9958	2.60157	0.0081625	15.9798	16.0118
control	married/partnered (%)	NA	0.620089	NaN	NaN	NaN	NaN
control	MCQ	NA	0.0300422	0.0474745	0.000146995	0.0297541	0.0303303
control	risk taking	NA	2.27198	0.847015	0.00262395	2.26684	2.27713
control	AUDIT	NA	3.52052	3.33824	0.0112753	3.49842	3.54262
control	drug exposure sum	NA	2.4272	1.59902	0.00497944	2.41744	2.43696
control	marijuana (%)	NA	0.529485	NaN	NaN	NaN	NaN
control	tobacco (%)	NA	0.516504	NaN	NaN	NaN	NaN
control	income	< $10000	0.0278414	NaN	NaN	NaN	NaN
control	income	$10000-$24999	0.0541491	NaN	NaN	NaN	NaN
control	income	$25000-$34999	0.0576448	NaN	NaN	NaN	NaN
control	income	$35000-$49999	0.0876287	NaN	NaN	NaN	NaN
control	income	$50000-$74999	0.157993	NaN	NaN	NaN	NaN
control	income	$75000-$99999	0.152851	NaN	NaN	NaN	NaN
control	income	$100000-$149999	0.215661	NaN	NaN	NaN	NaN
control	income	$150000-$299999	0.178697	NaN	NaN	NaN	NaN
control	income	> $300000	0.0675342	NaN	NaN	NaN	NaN
case	female (%)	NA	0.634454	NaN	NaN	NaN	NaN
case	age	NA	51.7029	15.737	0.0943755	51.5179	51.8879
case	BMI	NA	28.7625	6.62427	0.0401198	28.6839	28.8411
case	education (years)	NA	15.4432	2.43863	0.0147828	15.4142	15.4721
case	married/partnered (%)	NA	0.590267	NaN	NaN	NaN	NaN
case	MCQ	NA	0.036699	0.0524216	0.000314375	0.0360829	0.0373152
case	risk taking	NA	2.44496	0.848683	0.00509253	2.43498	2.45495
case	AUDIT	NA	4.86196	4.81895	0.0309015	4.80139	4.92253
case	drug exposure sum	NA	5.15608	2.36907	0.0142813	5.12809	5.18407
case	marijuana (%)	NA	0.768059	NaN	NaN	NaN	NaN
case	tobacco (%)	NA	0.712635	NaN	NaN	NaN	NaN
case	income	< $10000	0.0342672	NaN	NaN	NaN	NaN
case	income	$10000-$24999	0.0658952	NaN	NaN	NaN	NaN
case	income	$25000-$34999	0.0642712	NaN	NaN	NaN	NaN
case	income	$35000-$49999	0.0988226	NaN	NaN	NaN	NaN
case	income	$50000-$74999	0.166382	NaN	NaN	NaN	NaN
case	income	$75000-$99999	0.152456	NaN	NaN	NaN	NaN
case	income	$100000-$149999	0.205278	NaN	NaN	NaN	NaN
case	income	$150000-$299999	0.155217	NaN	NaN	NaN	NaN
case	income	> $300000	0.0574097	NaN	NaN	NaN	NaN
MCQ, monetary choice questionnaire hyperbolic k measure of delay discounting; AUDIT, Alcohol Use Disorders Identification Test total score; drug exposure sum, lifetime exposure to different drug types

## Sheet: ST2
Supplementary Table 2. Number of SNPs after applying various quality control filters for genotyped and imputed data
		Genotyped	Imputed	Association Results
no filters		1609130	64439243	-
Hardy-Weinberg Equilibrium > 1e-20		1316082	NA	-
genotype call rate > 90%		1293091	NA	-
imputation quality		NA	37054336	-
Minor Allele Frequency < 0.1% *		NA	NA	11311983
* = poor residual behavior

## Sheet: ST3
Supplementary Table 3. Genome-wide significant associations (p < 5.00E-08) between SNPs and POU ordered by chromosomal location
											Functional annotation lead SNPs
Genomic Locus	rsID	chr	pos	A1	A2	MAF	p	Z	Nearest Gene	dist	annot	CADD	RDB	sigMAGMA	sigHMAGMA	sigSPrediXcan	nSNPs	Gene function	Candidate gene_New	eQTL	eQTLGen_top_gene	eQTLGen_top_pvalue	eQTLGen_top_tissue	eQTLGen_other_genes	eQTLGen_other_tissues	BIOSQTL_top_gene	BIOSQTL_top_pvalue	BIOSQTL_top_tissue	BIOSQTL_other_genes	BIOSQTL_other_tissues	eQTLcatalogue_top_gene	eQTLcatalogue_top_pvalue	eQTLcatalogue_top_tissue	eQTLcatalogue_other_genes	eQTLcatalogue_other_tissues	eQTLGen_top_gene	eQTLGen_top_pvalue	eQTLGen_top_tissue	eQTLGen_other_genes	eQTLGen_other_tissues	GTEx_v8_top_gene	GTEx_v8_top_pvalue	GTEx_v8_top_tissue	GTEx_v8_other_genes	GTEx_v8_other_tissues	PsychENCODE_eQTLs_top_gene	PsychENCODE_eQTLs_top_pvalue	PsychENCODE_eQTLs_top_tissue	PsychENCODE_eQTLs_other_genes
1	rs3791033	1	44134077	T	C	0.3121	3.8e-08	5.491	KDM4A	0	intronic	5.251	6	1	1	0	132	(K)–specific demethylase 4 (KDM4) is a protein coding gene that belongs to the Jumonji domain 2 (JMJD2) family of histone demethylases. KDM4 demethylases catalyze removal of the repressive H3K9me3 mark and H3K36me3, which is linked to transcriptional elongation, thereby regulating a range of crucial pathways. Related pathways are Chromatin organization and DNA Double-Strand Break Repair. Expresse…	N	Y	ATP6V0B	6.92e-18	eQTLGen_cis_eQTLs	ST3GAL3, CCDC24, MED8, HYI	NA	ST3GAL3	7.5e-14	BIOS_eQTL_geneLevel	HYI, SZT2	NA	HYI	3.93e-12	BLUEPRINT_ge_neutrophil	MED8	Fairfax_2014_IFN24, Fairfax_2014_LPS24, Fairfax_2014_naive, HipSci_ge_iPSC	ATP6V0B	6.92e-18	eQTLGen_cis_eQTLs	ST3GAL3, CCDC24, MED8, HYI, ELOVL1, MPL	NA	MED8	4.05e-14	Muscle_Skeletal	WDR65, PTPRF, TIE1, ST3GAL3, MED8, ARTN, ERMAP	Heart_Atrial_Appendage, Artery_Aorta, Adipose_Subcutaneous, Esophagus_Mucosa, Skin_Not_Sun_Exposed_Suprapubic, Nerve_Tibial, Skin_Sun_Exposed_Lower_leg, Heart_Left_Ventricle, Thyroid, Artery_Coronary, Brain_Cerebellar_Hemisphere, Lung	MED8	1.07e-05	PsychENCODE_eQTLs	TIE1
2	rs640561	1	73936360	T	C	0.3439	3.8e-08	5.51	LRRIQ3	89655	intergenic	3.498	NA	0	0	0	232	LRRIQ3 is a protein coding gene of leaucine rich repeats and IQ Motif Containing 3. Previously mplicated in various psychiatric, smoking, and body index traits.	N	N
Chr is the chromosome number of SNP; pos is the base position of SNP on hg19; A1 is the effect allele based on ANNOVAR annotations; dist is the distance to the nearest gene (SNPs which are locating in the gene body or 1kb up- or down-stream of TSS or TES have 0); annot is the functional consequence of the SNP on the gene obtained from ANNOVAR; CADD is the Combined Annotation Dependent Depletion s…
[truncated: 1 more columns]

## Sheet: ST4
Supplementary Table 4. Comparison between independent SNPs for POU with previous phenotypes from the GWAS catalog
GenomicLocus	IndSigSNP	chr	bp	snp	PMID	FirstAuth	Date	Journal	Trait	InitialN	ReplicationN	Region	ReportedGene	MappedGene	UpGeneDist	DownGeneDist	Strongest	SNPs	Context	intergenic	RiskAF	p	Ptext	OrBeta	95CI	Platform
1	rs3791033	1	44007648	rs2842189	30643251	Liu M	2019-01-14	Nat Genet	Smoking cessation (MTAG)	up to 820,192 European ancestry individuals	NA	1p34.2	NR	PTPRF			rs2842189-C	rs2842189	intron_variant	0	0.633	2e-17		0.0136285	[0.01-0.017] unit increase	NR [9732723] (imputed)
1	rs3791033	1	44011737	rs951740	30643251	Liu M	2019-01-14	Nat Genet	Smoking initiation (ever regular vs never regular)	up to 1,232,091 European ancestry individuals	NA	1p34.2	NR	PTPRF			rs951740-A	rs951740	intron_variant	0	0.625	4e-29		0.0295409	[0.024-0.035] unit increase	NR [~ 10000000] (imputed)
1	rs3791033	1	44011737	rs951740	30643251	Liu M	2019-01-14	Nat Genet	Smoking initiation (ever regular vs never regular) (MTAG)	up to 1,359,002 European ancestry individuals	NA	1p34.2	NR	PTPRF			rs951740-A	rs951740	intron_variant	0	0.625	1e-40		0.0148989	[0.013-0.017] unit increase	NR [9732723] (imputed)
1	rs3791033	1	44014280	rs2842188	29186694	Lam M	2017-11-28	Cell Rep	Cognitive ability (MTAG)	436,124 European ancestry individuals	NA	1p34.2	PTPRF	PTPRF			rs2842188-?	rs2842188	intron_variant	0	NR	5e-11		6.566	z score increase	Affymetrix, Illumina, Perlegen [7333576] (imputed)
1	rs3791033	1	44014280	rs2842188	29942086	Savage JE	2018-06-25	Nat Genet	Intelligence	269,867 European ancestry individuals	NA	1p34.2	NR	PTPRF			rs2842188-T	rs2842188	intron_variant	0	NR	9e-09		5.742	z-score increase	Affymetrix, Illumina [9295118] (imputed)
1	rs3791033	1	44015809	rs2819336	29844566	Davies G	2018-05-29	Nat Commun	General cognitive ability	up to 300,486 European ancestry individuals	NA	1p34.2	PTPRF	PTPRF			rs2819336-T	rs2819336	intron_variant	0	NR	1e-12		7.077	z-score increase	Affymetrix, Illumina [at least 2500000] (imputed)
1	rs3791033	1	44015809	rs2819336	30038396	Lee JJ	2018-07-23	Nat Genet	Cognitive performance (MTAG)	402,382 European ancestry individuals	NA	1p34.2	Intergenic	PTPRF			rs2819336-T	rs2819336	intron_variant	0	0.3641	3e-22	(MTAG)	0.0231	[0.018-0.028] unit increase	Affymetrix, Illumina [7100000] (imputed)
1	rs3791033	1	44015809	rs2819336	30038396	Lee JJ	2018-07-23	Nat Genet	Educational attainment (MTAG)	1,311,438 European ancestry individuals	NA	1p34.2	Intergenic	PTPRF			rs2819336-T	rs2819336	intron_variant	0	0.3611	2e-39	(MTAG)	0.0179	[0.015-0.021] unit increase	Affymetrix, Illumina [7100000] (imputed)
1	rs3791033	1	44080009	rs55684236	30643251	Liu M	2019-01-14	Nat Genet	Age of smoking initiation (MTAG)	up to 931,815 European ancestry individuals	NA	1p34.2	NR	PTPRF			rs55684236-A	rs55684236	intron_variant	0	0.337	4e-22		0.0149703	[0.012-0.018] unit increase	NR [9732723] (imputed)
1	rs3791033	1	44117006	rs660899	22322875	Kim SJ	2012-02-09	Circ J	Hypertension risk in short sleep duration	4,965 Korean ancestry individuals	NA	1p34.2	JMJD2A	AL451062.3, KDM4A			rs660899-?	rs660899	intron_variant	0	NR	4e-06	SNP+sleep	7.22	[3.12-16.70]	Affymetrix [334750]
1	rs3791033	1	44121557	rs2274465	25231870	Perry JR	2014-07-23	Nature	Menarche (age at onset)	Up to 182,413 European ancestry females	NA	1p34.2	KDM4A, PTPRP	KDM4A, AL451062.3			rs2274465-C	rs2274465	intron_variant	0	0.66	2e-09		0.03	[0.02-0.04] unit increase	Affymetrix, Illumina [2441815] (imputed)
1	rs3791033	1	44121557	rs2274465	30595370	Kichaev G	2018-12-27	Am J Hum Genet	Red blood cell count	approximately 445,000 European ancestry individuals	NA	1p34.2		KDM4A, AL451062.3			rs2274465-?	rs2274465	intron_variant	0	NR	1e-18				NR [~ 8900000] (imputed)
1	rs3791033	1	44134077	rs3791033	30038396	Lee JJ	2018-07-23	Nat Genet	Educational attainment (years of education)	up to 1,131,881 European ancestry individuals	NA	1p34.2		AL451062.3, KDM4A			rs3791033-T	rs3791033	intron_variant	0	0.6703	2e-17	(conditional-joint)	0.0136	[0.01-0.017] unit decrease	Affymetrix, Illumina [10000000] (imputed)
1	rs3791033	1	44140075	rs10789442	30038396	Lee JJ	2018-07-23	Nat Genet	Self-reported math ability	564,698 European ancestry individuals	NA	1p34.2	Intergenic	KDM4A, AL451062.3			rs10789442-A	rs10789442	intron_variant	0	0.6659	6e-14		0.0155	[0.011-0.02] unit decrease	Affymetrix, Illumina [10000000] (imputed)
1	rs3791033	1	44140075	rs10789442	30038396	Lee JJ	2018-07-23	Nat Genet	Self-reported math ability (MTAG)	670,471 European ancestry individuals	NA	1p34.2	Intergenic	KDM4A, AL451062.3			rs10789442-A	rs10789442	intron_variant	0	0.6659	3e-21	(MTAG)	0.0179	[0.014-0.022] unit decrease	Affymetrix, Illumina [7100000] (imputed)
1	rs3791033	1	44141149	rs9787076	30038396	Lee JJ	2018-07-23	Nat Genet	Highest math class taken	430,445 European ancestry individuals	NA	1p34.2	Intergenic	KDM4A, AL451062.3			rs9787076-A	rs9787076	intron_variant	0	0.6694	4e-15		0.0189	[0.014-0.024] unit decrease	Affymetrix, Illumina [10000000] (imputed)
1	rs3791033	1	44141149	rs9787076	30038396	Lee JJ	2018-07-23	Nat Genet	Highest math class taken (MTAG)	811,539 European ancestry individuals	NA	1p34.2	Intergenic	KDM4A, AL451062.3			rs9787076-A	rs9787076	intron_variant	0	0.6694	2e-34	(MTAG)	0.0214	[0.018-0.025] unit decrease	Affymetrix, Illumina [7100000] (imputed)
1	rs3791033	1	44148168	rs4660257	30595370	Kichaev G	2018-12-27	Am J Hum Genet	Menarche (age at onset)	approximately 242,000 European ancestry individuals	NA	1p34.2		KDM4A, AL451062.3			rs4660257-?	rs4660257	intron_variant	0	NR	3e-19				NR [~ 8900000] (imputed)
1	rs3791033	1	44151911	rs113688544	28604730	McKay JD	2017-06-12	Nat Genet	Squamous cell lung carcinoma	7,426 European ancestry cases, 55,627 European ancestry controls	NA	1p34.2	KDM4A	AL451062.3, KDM4A			rs113688544-C	rs113688544	intron_variant	0	0.74724	4e-06		1.10494	[1.06-1.15]	Illumina [10439017] (imputed)
1	rs3791033	1	44171211	rs56319043	30610198	Soler Artigas M	2019-01-04	Mol Psychiatry	Attention deficit hyperactivity disorder or cannabis use	18,345 European ancestry ADHD cases, 14,374 European ancestry cannabis use cases, 50,410 European ancestry controls	NA	1p34.1	KDM4A-AS1	AL451062.3, KDM4A-AS1			rs56319043-C	rs56319043	intron_variant	0	NR	4e-09		1.08696	[1.05-1.11]	NR [5009020] (imputed)
1	rs3791033	1	44171211	rs56319043	30643251	Liu M	2019-01-14	Nat Genet	Cigarettes smoked per day (MTAG)	up to 403,928 European ancestry individuals	NA	1p34.1	NR	AL451062.3, KDM4A-AS1			rs56319043-T	rs56319043	intron_variant	0	0.244	4e-08		0.0140718	[0.0091-0.0191] unit decrease	NR [9732723] (imputed)
1	rs3791033	1	44173423	rs112984125	29325848	Martin J	2017-12-02	Biol Psychiatry	Attention deficit hyperactivity disorder	14,154 European ancestry male cases, 17,948 European ancestry male controls, 4,945 European ancestry female cases, 16,246 European ancestry female controls	NA	1p34.1	ST3GAL3	KDM4A-AS1, AL451062.3, ST3GAL3			rs112984125-A	rs112984125	intron_variant	0	NR	2e-07	(males)	0.097	[0.06-0.134] unit decrease	Illumina [7531543] (imputed)
1	rs3791033	1	44188719	rs12410444	27225129	Okbay A	2016-05-26	Nature	Educational attainment (years of education)	405,072 European ancestry individuals	NA	1p34.1	NR	AL451062.3, ST3GAL3, AL451062.1			rs12410444-A	rs12410444	intron_variant	0	0.7	6e-13		0.0174559	NR unit decrease	Affymetrix, Illumina, Perlegen [~ 9300000] (imputed)
1	rs3791033	1	44198531	rs6429637	29326435	Hill WD	2018-01-11	Mol Psychiatry	Intelligence (MTAG)	120,934 British ancestry individuals, 127,548 individuals	NA	1p34.1	ST3GAL3	AL451062.3, ST3GAL3			rs6429637-A	rs6429637	intron_variant	0	NR	2e-09		0.0188488	[0.013-0.025] unit decrease	Affymetrix [NR]
1	rs3791033	1	44233662	rs6656457	29942086	Savage JE	2018-06-25	Nat Genet	Intelligence	269,867 European ancestry individuals	NA	1p34.1	NR	AL451062.3, ST3GAL3			rs6656457-C	rs6656457	intron_variant	0	NR	3e-08		5.517	z-score increase	Affymetrix, Illumina [9295118] (imputed)
2	rs640561	1	73824909	rs10789369	23974872	Ripke S	2013-08-25	Nat Genet	Schizophrenia	5,001 European ancestry cases, 6,243 European ancestry controls, 8,832 cases, 12,067 controls	4,801 European ancestry cases, 4,741 European ancestry controls, 2,612 European and unknown ancestry cases, 15,021 European and unknown ancestry controls, 581 trios	1p31.1	intergenic	LINC01360 - LINC02238	3973	275990	rs10789369-A	rs10789369	intergenic_variant	1	0.383	4e-10		1.095	[1.07-1.12]	Affymetrix, Illumina [9871789]
2	rs640561	1	73824909	rs10789369	30643251	Liu M	2019-01-14	Nat Genet	Smoking initiation (ever regular vs never regular)	up to 1,232,091 European ancestry individuals	NA	1p31.1	NR	LINC01360 - LINC02238	3973	275990	rs10789369-G	rs10789369	intergenic_variant	1	0.615	3e-19		0.0234484	[0.018-0.029] unit decrease	NR [~ 10000000] (imputed)
2	rs640561	1	73824909	rs10789369	30643251	Liu M	2019-01-14	Nat Genet	Smoking initiation (ever regular vs never regular) (MTAG)	up to 1,359,002 European ancestry individuals	NA	1p31.1	NR	LINC01360 - LINC02238	3973	275990	rs10789369-G	rs10789369	intergenic_variant	1	0.615	4e-27		0.0119275	[0.0098-0.0141] unit decrease	NR [9732723] (imputed)
2	rs640561	1	73829128	rs1923216	30595370	Kichaev G	2018-12-27	Am J Hum Genet	Smoking status	approximately 458,000 European ancestry individuals	NA	1p31.1		LINC01360 - LINC02238	8192	271771	rs1923216-?	rs1923216	intergenic_variant	1	NR	4e-13				NR [~ 8900000] (imputed)
2	rs640561	1	73835777	rs2340403	30643258	Karlsson Linner R	2019-01-14	Nat Genet	Smoking status (ever vs never smokers)	518,633 European ancestry individuals	NA	1p31.1	LRRIQ3	LINC01360 - LINC02238	14841	265122	rs2340403-T	rs2340403	intergenic_variant	1	0.6263	2e-11		0.0140001	[0.0099-0.0181] unit decrease	Affymetrix [11514654] (imputed)
2	rs640561	1	73851687	rs6671130	30643251	Liu M	2019-01-14	Nat Genet	Alcohol consumption (drinks per week) (MTAG)	up to 1,039,210 European ancestry individuals	NA	1p31.1	NR	LINC01360 - LINC02238	30751	249212	rs6671130-G	rs6671130	intergenic_variant	1	0.601	4e-09		0.00808366	[0.0054-0.0108] unit decrease	NR [~ 9732723] (imputed)
2	rs640561	1	73859290	rs11210228	30038396	Lee JJ	2018-07-23	Nat Genet	Educational attainment (years of education)	up to 1,131,881 European ancestry individuals	NA	1p31.1		LINC01360 - LINC02238	38354	241609	rs11210228-T	rs11210228	intergenic_variant	1	0.4356	2e-08		0.0105	[0.0068-0.0142] unit decrease	Affymetrix, Illumina [10000000] (imputed)
2	rs640561	1	73916648	rs11807366	30038396	Lee JJ	2018-07-23	Nat Genet	Self-reported math ability	564,698 European ancestry individuals	NA	1p31.1	Intergenic	LINC01360 - LINC02238	95712	184251	rs11807366-A	rs11807366	intergenic_variant	1	0.4097	3e-09		0.0118	[0.0079-0.0157] unit decrease	Affymetrix, Illumina [10000000] (imputed)
2	rs640561	1	73916648	rs11807366	30038396	Lee JJ	2018-07-23	Nat Genet	Self-reported math ability (MTAG)	670,471 European ancestry individuals	NA	1p31.1	Intergenic	LINC01360 - LINC02238	95712	184251	rs11807366-A	rs11807366	intergenic_variant	1	0.4097	1e-11	(MTAG)	0.0123	[0.0088-0.0158] unit decrease	Affymetrix, Illumina [7100000] (imputed)
2	rs640561	1	73975758	rs7534840	30038396	Lee JJ	2018-07-23	Nat Genet	Highest math class taken (MTAG)	811,539 European ancestry individuals	NA	1p31.1	Intergenic	LINC01360 - LINC02238	154822	125141	rs7534840-A	rs7534840	intergenic_variant	1	0.3962	2e-14	(MTAG)	0.0129	[0.0096-0.0162] unit decrease	Affymetrix, Illumina [7100000] (imputed)
2	rs640561	1	73983073	rs11210274	30038396	Lee JJ	2018-07-23	Nat Genet	Highest math class taken	430,445 European ancestry individuals	NA	1p31.1	Intergenic	LINC01360 - LINC02238	162137	117826	rs11210274-G	rs11210274	regulatory_region_variant	1	0.3963	2e-11		0.0156	[0.011-0.02] unit decrease	Affymetrix, Illumina [10000000] (imputed)

## Sheet: ST5
Supplemenatary Table 5. Comparison between our study and previous OUD genetic studies
				Original Study			Current Study
CHR	SNP	Proxy	Nearby Gene	Reference	Ethnicity	P-value	P-value	Odds ratio	SE
4	rs115368721		APBB2	Gelernter et al (2014)	African American	1.8e-09	NA	NA	NA
11	rs73411566		PARVA	Gelernter et al (2014)	African American	1.8e-08	NA	NA	NA
11	rs60349741		KCNC1	Gelernter et al (2014)	African American	7.5e-09	0.53	0.918	0.139
18	rs62103177		KCNG2	Gelernter et al (2014)	African American	6.7e-10	0.37	1.012	0.014
6	rs3778150		OPRM1	Hancock et al. (2015)	European + African	6.3e-05	0.93	1.001	0.013
1	rs10799590		CNIH3	Nelson et al. (2016)	European	4.3e-09	0.74	0.997	0.01
12	rs10778270		STAB2	Nelson et al. (2016)	European	5.16e-06	0.62	0.994	0.012
15	rs12442183		RGMA	Cheng et al. (2018)	European + African	1.3e-08	0.23	0.988	0.01
4	rs9291211		BEND4	Polimanti et al. (2020)	European	7.16e-08	0.7	1.004	0.012
18	rs201123820		C18orf32	Polimanti et al. (2020)	African	2.9e-08	0.48	1.017	0.024
19	rs12461856		SDCCAG8	Polimanti et al. (2020)	Trans-ancestry	2.07e-08	0.22	0.984	0.013
6	rs73568641		OPRM1	Smith et al. (2017)	African American	2.8e-08	0.042	1.028	0.014
4	rs10014685	rs10000533 (r2=0.776)	RP11-1396O13.13, DEFB131, SLC2A9, ZNF518B	Song et al. (2020)	European	2.4e-08	0.99	1	0.014
4	rs114237113	rs112219402 (r2=1.00)	RP11-1396O13.13, DEFB131, SLC2A9, ZNF518B	Song et al. (2020)	European	3.87e-08	0.29	1.017	0.016
4	rs2001392	rs112219402 (r2=0.94)	RP11-1396O13.13, DEFB131, SLC2A9, ZNF518B	Song et al. (2020)	European	5.54e-09	0.29	1.017	0.016
16	rs12931235	rs3853178 (r2=0.53)	NA	Song et al. (2020)	European	7.18e-10	0.32	0.983	0.017
16	rs12596025	rs3853178 (r2=0.91)	NA	Song et al. (2020)	European	1.38e-08	0.32	0.983	0.017
4	rs4860439		NA	Sherva et al 2021	African American	1.37e-08	0.39	1.01	0.012
9	rs7032521		LINC00474	Sherva et al 2021	African American	3.3e-08	NA	NA	NA
6	rs1799971		OPRM1	Zhou et al. (2020)	Trans-ancestry	5.90E−08	0.12	0.978	0.014
1	rs3791033	rs12405972 (r2=0.93)	KDM4A	Zhou et al. (2020)	Trans-ancestry	0.079	3.8e-08	1.059	0.01
1	rs640561	rs12066768 (r2=0.94)	LRRIQ3	Zhou et al. (2020)	Trans-ancestry	0.006421	3.8e-08	1.058	0.01

## Sheet: ST6
Supplementary Table 6. Top 10 results of gene-based association analyses (MAGMA) for the GWAS of POU
GENE	CHR	START	STOP	NSNPS	NPARAM	N	ZSTAT	p	SYMBOL
ENSG00000066135	1	44115829	44171186	97	17	132113	5.1039	1.6633e-07	KDM4A
ENSG00000142949	1	43990858	44089343	246	19	132113	4.43	4.7122e-06	PTPRF
ENSG00000175161	3	85008132	86123579	3577	67	132113	4.4275	4.7674e-06	CADM2
ENSG00000120217	9	5450503	5470566	94	21	132113	4.3022	8.4571e-06	CD274
ENSG00000126091	1	44171495	44396831	546	23	132113	4.2865	9.0745e-06	ST3GAL3
ENSG00000174567	1	204167288	204183220	35	9	132113	4.2229	1.2058e-05	GOLT1A
ENSG00000101846	X	7137497	7272851	334	53	132113	4.08	2.2513e-05	STS
ENSG00000166037	11	95523129	95565857	148	14	132113	3.9251	4.335e-05	CEP57
ENSG00000144229	2	137523115	138435287	3412	106	132113	3.9239	4.3568e-05	THSD7B
ENSG00000088538	3	50712672	51421629	1288	21	132113	3.7781	7.9003e-05	DOCK3
NPARAM is the approximate number of relevant parameters used in the model; NSNPS is the number of SNPs annotated to that gene that were found in the data and were not excluded based on internal SNP QC.

## Sheet: ST7
Supplementary Table 7. 8 Bonferroni-significant results (p < 9.55E-07) of gene based association analyses (H-MAGMA, iPSC derived astrocyte, fetal brain tissue, adult brain tissue, iPSC derived neurons)
GENE	CHR	START	STOP	NSNPS	NPARAM	N	Z	p	Gene name	Source
ENSG00000066135	1	44115829	44171186	143	33	132113	5.0318	2.4293e-07	KDM4A	iPSC derived astrocyte
ENSG00000117407	1	44398992	44402913	91	11	132113	4.7992	7.9633e-07	ARTN	iPSC derived astrocyte
ENSG00000274386	1	43250703	43266489	75	22	132113	4.7742	9.0219e-07	NA	iPSC derived astrocyte
ENSG00000066135	1	44115829	44171186	74	12	132113	5.4581	2.4069e-08	KDM4A	fetal brain tissue
ENSG00000066135	1	44115829	44171186	143	33	132113	5.0318	2.43e-07	KDM4A	adult brain tissue
ENSG00000117407	1	44398992	44402913	91	11	132113	4.7992	7.96e-07	ARTN	adult brain tissue
ENSG00000274386	1	43250703	43266489	75	22	132113	4.7742	9.02e-07	NA	adult brain tissue
ENSG00000142949	1	43996547	44089337	161	21	132113	5.4468	2.5642e-08	PTPRF	iPSC derived neurons
GENE refers to the Ensembl Gene ID (NA when no match to gene is available), Chr is the chromosomal location of the gene, Start is the chromosomal start location of the gene, Stop is the chromosomal stop location of the gene, NSNPs is the number of SNPS annotated to the gene, NPARAM is the number of relevant parameters in the model, Z is the association test statistics, p is the gene level p value.

## Sheet: ST8
Supplementary Table 8. Top 10 results (Bonferroni p < 3.52E-06) of transcriptome-based analyses (S-PrediXcan) for the GWAS of POU. No results surpassed bonferroni correction.
gene	gene_name	pvalue	n	n_indep	p_i_best	t_i_best	p_i_worst	t_i_worst	eigen_max	eigen_min	eigen_min_kept	z_min	z_max	z_mean	z_sd	tmi
ENSG00000278828.1	HIST1H3H	5.80378e-06	1	1	5.80378e-06	Cerebellar_Hemisphere	5.80378e-06	Cerebellar_Hemisphere	1	1	1	4.53341	4.53341	4.53341	NA	1
ENSG00000273356.1	LINC02019	4.80753e-05	2	2	3.61246e-05	Caudate_basal_ganglia	0.472164	Substantia_nigra	1.22234	0.777662	0.777662	-4.13096	0.718963	-1.706	3.42942	2
ENSG00000249484.8	LINC01470	5.27222e-05	2	2	1.75832e-05	Caudate_basal_ganglia	2.21941e-05	Putamen_basal_ganglia	1.84971	0.150292	0.150292	-4.29356	-4.24159	-4.26757	0.0367466	2
ENSG00000114735.9	HEMK1	6.5418e-05	7	5	0.000220959	Substantia_nigra	0.473259	Cerebellum	5.1291	0.0882206	0.201115	-3.69376	0.717187	-2.46587	1.62933	5
ENSG00000133030.20	MPRIP	8.0805e-05	1	1	8.0805e-05	Cerebellar_Hemisphere	8.0805e-05	Cerebellar_Hemisphere	1	1	1	-3.942	-3.942	-3.942	NA	1
ENSG00000120217.13	CD274	0.000140372	5	3	9.44529e-06	Cortex	0.029021	Caudate_basal_ganglia	4.02375	0.021825	0.337039	2.1832	4.4295	3.75546	0.904363	3
ENSG00000267575.6	CTC-459F4.3	0.000235665	5	5	0.00393127	Nucleus_accumbens_basal_ganglia	0.746249	Hippocampus	2.28266	0.270161	0.270161	-0.323589	2.88362	1.41615	1.26594	5
ENSG00000138315.12	OIT3	0.000340187	2	2	0.166101	Cerebellum	0.827246	Cerebellar_Hemisphere	1.91772	0.0822763	0.0822763	-0.218235	1.38484	0.583302	1.13355	2
ENSG00000066923.17	STAG3	0.000383737	13	3	0.000109992	Substantia_nigra	0.858311	Cerebellar_Hemisphere	10.601	0.0130455	0.550411	0.178524	3.86742	1.53356	0.874552	3
gene is the Ensemble Gene ID for most gene model releases (can also be an intron’s ID for splicing model releases); gene_name is the gene name as listed by the Transcriptome Model, typically HUGO for a gene (It can also be an intron’s ID); p value is the significance p value of S-MultiXcan association; n is the number of tissues available for this gene in the reference data; n_indep is the number…

## Sheet: ST9
Supplementary Table 9. Bonferroni significant gene set (p < 2.56E-06, MAGMA) for the GWAS of POU
Gene Set	N genes	Beta	Beta STD	SE	p
GO_bp:go_activation_of_phospholipase_d_activity	6	1.356	0.024	0.297	4.361e-07
N genes is the number of genes that were considered for each gene set. Beta is the regression coefficient of the gene set. Beta STD is the semi-standardized regression coefficient that corresponds to the predicted change in Z-value given a change of one standard deviation in the predictor gene set. SE is the standard error of the regression coefficient.

[truncated: 15 more sheets: ST10, ST11, ST12, ST13, ST14, ST15, ST16, ST17, ST18, ST19, ST20, ST21, ST22, ST23, ST24]
